# Supplementary material for: Short-Term Maize Rotation Suppresses Verticillium Wilt and Restructures Soil Microbiomes in Xinjiang Cotton Fields
Source: Microorganisms. 2025 Aug 22;13(9):1968. doi: 10.3390/microorganisms13091968 (PMC12472141; doi:10.3390/microorganisms13091968)
Supplement: Supplementary file 1 [file microorganisms-13-01968-s001.zip]

Archive with 1 entries (1 files):
- microorganisms-3764589-supplementary.pdf
